# Supplementary material for: KAT2A-driven succinylation of SRSF11 enforces spliceosome-mediated RAD52 splicing to promote homologous recombination and radioresistance in hepatocellular carcinoma
Source: Signal Transduct Target Ther. 2025 Nov 7;10:364. doi: 10.1038/s41392-025-02458-7 (PMC12592546; doi:10.1038/s41392-025-02458-7)
Supplement: Supplementary file 2 — Supplementary Table 1 [file 41392_2025_2458_MOESM2_ESM.xlsx]

## Sheet: C3H4O2(K)Sites
Proteins	Protein	Protein names	Gene names	Fasta headers	Score	Amino acid	Sequence window	C3H4O2(K) Probabilities	Position in peptide	Charge	THLE2	LM3	Hep 3B	PLC5	Huh7	Positions
A0A0C4DG51;A8K6U0;Q9NP80	A0A0C4DG51	Calcium-independent phospholipase A2-gamma	PNPLA8	A0A0C4DG51_HUMAN Patatin like phospholipase domain containing 8 (Fragment) OS=Homo sapiens OX=9606 GN=PNPLA8 PE=1 SV=1;A8K6U0_HUMAN cDNA FLJ77572, highly similar to Homo sapiens intracellular membrane-associated calcium-independent phospholipase A2 gamma (	36.514	K	HINSYFKRKEKMSQQKENEHFRDKSELEDKK	EKMSQQK(1)ENEHFR	7	2	0	0	134370	0	0	125
A0A0G2JN84;P59817	A0A0G2JN84	Zinc finger protein 280A	ZNF280A	A0A0G2JN84_HUMAN Suppressor of hairy wing homolog 1 (Drosophila) OS=Homo sapiens OX=9606 GN=ZNF280A PE=1 SV=1;Z280A_HUMAN Zinc finger protein 280A OS=Homo sapiens OX=9606 GN=ZNF280A PE=1 SV=4	81.799	K	RVLQCSKCRLQFLTLKEEIEHKTKDHQTFKK	LQFLTLK(1)EEIEHK(0.5)TK(0.5)	7	2	0	0	0	0	297280	464
A0A0G2JN84;P59817	A0A0G2JN84	Zinc finger protein 280A	ZNF280A	A0A0G2JN84_HUMAN Suppressor of hairy wing homolog 1 (Drosophila) OS=Homo sapiens OX=9606 GN=ZNF280A PE=1 SV=1;Z280A_HUMAN Zinc finger protein 280A OS=Homo sapiens OX=9606 GN=ZNF280A PE=1 SV=4	81.799	K	KCRLQFLTLKEEIEHKTKDHQTFKKPEQLQG	LQFLTLK(1)EEIEHK(0.5)TK(0.5)	13	2	0	0	0	0	297280	470
A0A0G2JN84;P59817	A0A0G2JN84	Zinc finger protein 280A	ZNF280A	A0A0G2JN84_HUMAN Suppressor of hairy wing homolog 1 (Drosophila) OS=Homo sapiens OX=9606 GN=ZNF280A PE=1 SV=1;Z280A_HUMAN Zinc finger protein 280A OS=Homo sapiens OX=9606 GN=ZNF280A PE=1 SV=4	81.799	K	RLQFLTLKEEIEHKTKDHQTFKKPEQLQGLP	LQFLTLK(1)EEIEHK(0.5)TK(0.5)	15	2	0	0	0	0	297280	472
F8WCW6;A0A0S2Z4Q9;A0A0S2Z5B2;O00257	F8WCW6	E3 SUMO-protein ligase CBX4	CBX4	F8WCW6_HUMAN Chromobox 4 OS=Homo sapiens OX=9606 GN=CBX4 PE=1 SV=1;A0A0S2Z4Q9_HUMAN Chromobox-like protein 4 isoform 1 (Fragment) OS=Homo sapiens OX=9606 GN=CBX4 PE=2 SV=1;A0A0S2Z5B2_HUMAN Chromobox homolog 4 (Pc class homolog, Drosophila), isoform CRA_a (	34.472	K	LPAVGEHVFAVESIEKKRIRKGRVEYLVKWR	MELPAVGEHVFAVESIEK(0.5)K(0.5)	18	2	0	0	0	52354	0	18
F8WCW6;A0A0S2Z4Q9;A0A0S2Z5B2;O00257	F8WCW6	E3 SUMO-protein ligase CBX4	CBX4	F8WCW6_HUMAN Chromobox 4 OS=Homo sapiens OX=9606 GN=CBX4 PE=1 SV=1;A0A0S2Z4Q9_HUMAN Chromobox-like protein 4 isoform 1 (Fragment) OS=Homo sapiens OX=9606 GN=CBX4 PE=2 SV=1;A0A0S2Z5B2_HUMAN Chromobox homolog 4 (Pc class homolog, Drosophila), isoform CRA_a (	34.472	K	PAVGEHVFAVESIEKKRIRKGRVEYLVKWRG	MELPAVGEHVFAVESIEK(0.5)K(0.5)	19	2	0	0	0	52354	0	19
C9JFJ0;D6REE7;A0A0U1RQV4;D9ZGF8;A0A2P9DU05;A0A8V8TL82;Q13464;O75116	C9JFJ0	Rho-associated protein kinase;Rho-associated protein kinase 1;Rho-associated protein kinase 2	ROCK2;ROCK1	C9JFJ0_HUMAN Rho associated coiled-coil containing protein kinase 2 (Fragment) OS=Homo sapiens OX=9606 GN=ROCK2 PE=1 SV=2;D6REE7_HUMAN Rho associated coiled-coil containing protein kinase 2 OS=Homo sapiens OX=9606 GN=ROCK2 PE=1 SV=1;A0A0U1RQV4_HUMAN non-sp	21.15	K	VQLVRHKASQKVYAMKLLSKFEMIKRSDSAF	VYAMK(1)LLSK(1)FEMIK(1)	5	2	0	0	40226	0	0	74
C9JFJ0;D6REE7;A0A0U1RQV4;D9ZGF8;A0A2P9DU05;A0A8V8TL82;Q13464;O75116	C9JFJ0	Rho-associated protein kinase;Rho-associated protein kinase 1;Rho-associated protein kinase 2	ROCK2;ROCK1	C9JFJ0_HUMAN Rho associated coiled-coil containing protein kinase 2 (Fragment) OS=Homo sapiens OX=9606 GN=ROCK2 PE=1 SV=2;D6REE7_HUMAN Rho associated coiled-coil containing protein kinase 2 OS=Homo sapiens OX=9606 GN=ROCK2 PE=1 SV=1;A0A0U1RQV4_HUMAN non-sp	21.15	K	RHKASQKVYAMKLLSKFEMIKRSDSAFFWEE	VYAMK(1)LLSK(1)FEMIK(1)	9	2	0	0	40226	0	0	78
C9JFJ0;D6REE7;A0A0U1RQV4;D9ZGF8;A0A2P9DU05;A0A8V8TL82;Q13464;O75116	C9JFJ0	Rho-associated protein kinase;Rho-associated protein kinase 1;Rho-associated protein kinase 2	ROCK2;ROCK1	C9JFJ0_HUMAN Rho associated coiled-coil containing protein kinase 2 (Fragment) OS=Homo sapiens OX=9606 GN=ROCK2 PE=1 SV=2;D6REE7_HUMAN Rho associated coiled-coil containing protein kinase 2 OS=Homo sapiens OX=9606 GN=ROCK2 PE=1 SV=1;A0A0U1RQV4_HUMAN non-sp	21.15	K	QKVYAMKLLSKFEMIKRSDSAFFWEERDIMA	VYAMK(1)LLSK(1)FEMIK(1)	14	2	0	0	40226	0	0	83
A0A126LAX7	A0A126LAX7			A0A126LAX7_HUMAN U26 OS=Homo sapiens OX=9606 GN=U26 PE=4 SV=1	48.822	K	FKRFDPRFYKPIGDFKIVFLSLMAPKLPSLL	PIGDFK(1)IVFLSLMAPK	6	2	376970	0	0	0	0	65
A7E237;E7EPB1;A0A158SIU0;E7EQS8;Q6N021	A7E237	Methylcytosine dioxygenase TET2	TET2	A7E237_HUMAN Methylcytosine dioxygenase TET OS=Homo sapiens OX=9606 GN=TET2 PE=2 SV=1;E7EPB1_HUMAN Methylcytosine dioxygenase TET OS=Homo sapiens OX=9606 GN=TET2 PE=1 SV=1;A0A158SIU0_HUMAN Methylcytosine dioxygenase TET OS=Homo sapiens OX=9606 GN=TET2 PE=2	88.734	K	KRTVSEPSLSGLLQIKKLKQDQKANGERRNF	RTVSEPSLSGLLQIK(0.5)K(0.5)	15	2	0	0	0	183010	0	110
A7E237;E7EPB1;A0A158SIU0;E7EQS8;Q6N021	A7E237	Methylcytosine dioxygenase TET2	TET2	A7E237_HUMAN Methylcytosine dioxygenase TET OS=Homo sapiens OX=9606 GN=TET2 PE=2 SV=1;E7EPB1_HUMAN Methylcytosine dioxygenase TET OS=Homo sapiens OX=9606 GN=TET2 PE=1 SV=1;A0A158SIU0_HUMAN Methylcytosine dioxygenase TET OS=Homo sapiens OX=9606 GN=TET2 PE=2	88.734	K	RTVSEPSLSGLLQIKKLKQDQKANGERRNFG	RTVSEPSLSGLLQIK(0.5)K(0.5)	16	2	0	0	0	183010	0	111
A0A1S5UZ25;Q2VIM3;A8K3Y8;Q9Y316	A0A1S5UZ25	Protein MEMO1	MEMO1	A0A1S5UZ25_HUMAN Protein MEMO1 OS=Homo sapiens OX=9606 GN=Memo1 PE=2 SV=1;Q2VIM3_HUMAN Protein MEMO1 (Fragment) OS=Homo sapiens OX=9606 PE=3 SV=1;A8K3Y8_HUMAN Protein MEMO1 OS=Homo sapiens OX=9606 PE=2 SV=1;MEMO1_HUMAN Protein MEMO1 OS=Homo sapiens OX=9606	143.09	K	LYDLRIDQKIYGELWKTGMFERMSLQTDEDE	IYGELWK(1)	7	1	0	54295	135180	0	0	84
C9JBM7;B4DSI4;A0A1W2PQ58;A0A590UJH3;A0A1W2PSB2;E7EUE6;Q9C007;A0A1W2PRD1;A0A994J5P2;Q9NY46	C9JBM7	Sodium channel protein;Sodium channel protein type 3 subunit alpha	SCN3A	C9JBM7_HUMAN Sodium voltage-gated channel alpha subunit 3 (Fragment) OS=Homo sapiens OX=9606 GN=SCN3A PE=4 SV=1;B4DSI4_HUMAN cDNA FLJ60859, highly similar to Sodium channel protein type 3 subunit alpha OS=Homo sapiens OX=9606 PE=2 SV=1;A0A1W2PQ58_HUMAN Sod	48.157	K	LDPYYINKKTFIVMNKGKAIFRFSATSALYI	TFIVMNK(0.5)GK(0.5)AIFR	7	3	0	53034	0	0	43940	95
C9JBM7;B4DSI4;A0A1W2PQ58;A0A590UJH3;A0A1W2PSB2;E7EUE6;Q9C007;A0A1W2PRD1;A0A994J5P2;Q9NY46	C9JBM7	Sodium channel protein;Sodium channel protein type 3 subunit alpha	SCN3A	C9JBM7_HUMAN Sodium voltage-gated channel alpha subunit 3 (Fragment) OS=Homo sapiens OX=9606 GN=SCN3A PE=4 SV=1;B4DSI4_HUMAN cDNA FLJ60859, highly similar to Sodium channel protein type 3 subunit alpha OS=Homo sapiens OX=9606 PE=2 SV=1;A0A1W2PQ58_HUMAN Sod	48.157	K	PYYINKKTFIVMNKGKAIFRFSATSALYILT	TFIVMNK(0.203)GK(0.797)AIFR	9	3	0	53034	44789	0	43940	97
Q9NW05;H0Y7U8;Q9ULK8;H0Y470;A0A2R8YDS8;A0A2R8Y7D4;A0A2R8Y885;A0A2R8Y820;H7C2C6;A0A2R8Y4X4;A0A2R8Y4W8;A0A2R8YG73;A0A2R8Y7B1;A0A2U3TZV9;Q3V6T2	Q9NW05	Girdin	CCDC88A;KIAA1212	Q9NW05_HUMAN cDNA FLJ10392 fis, clone NT2RM4000169, weakly similar to INTRACELLULAR PROTEIN TRANSPORT PROTEIN USO1 OS=Homo sapiens OX=9606 PE=2 SV=1;H0Y7U8_HUMAN Coiled-coil domain containing 88A (Fragment) OS=Homo sapiens OX=9606 GN=CCDC88A PE=1 SV=8;Q9UL	41.317	K	LLKQKGQLEDLEKMLKVEQEKMLLENKNHET	GQLEDLEK(0.003)MLK(0.997)VEQEK(1)	11	3	0	0	102170	0	0	99
Q9NW05;H0Y7U8;Q9ULK8;H0Y470;A0A2R8YDS8;A0A2R8Y7D4;A0A2R8Y885;A0A2R8Y820;H7C2C6;A0A2R8Y4X4;A0A2R8Y4W8;A0A2R8YG73;A0A2R8Y7B1;A0A2U3TZV9;Q3V6T2	Q9NW05	Girdin	CCDC88A;KIAA1212	Q9NW05_HUMAN cDNA FLJ10392 fis, clone NT2RM4000169, weakly similar to INTRACELLULAR PROTEIN TRANSPORT PROTEIN USO1 OS=Homo sapiens OX=9606 PE=2 SV=1;H0Y7U8_HUMAN Coiled-coil domain containing 88A (Fragment) OS=Homo sapiens OX=9606 GN=CCDC88A PE=1 SV=8;Q9UL	41.317	K	GQLEDLEKMLKVEQEKMLLENKNHETVAAEY	GQLEDLEK(0.003)MLK(0.997)VEQEK(1)	16	3	0	0	102170	0	0	104
B4DPW6;H0YI14;H0YHA8;A0A2R8YFX5;Q8IVL0	B4DPW6	Neuron navigator 3	NAV3	B4DPW6_HUMAN cDNA FLJ54651, highly similar to Homo sapiens neuron navigator 3 (NAV3), mRNA (Fragment) OS=Homo sapiens OX=9606 PE=2 SV=1;H0YI14_HUMAN Neuron navigator 3 (Fragment) OS=Homo sapiens OX=9606 GN=NAV3 PE=1 SV=1;H0YHA8_HUMAN Neuron navigator 3 (Fr	118.06	K	AEAEIILQLKSELREKELKLTDIRLEALSSA	SELREK(1)ELK	6	2	0	0	0	50302	0	402
A0A3B3IRS3;Q8N8V2	A0A3B3IRS3	Guanylate-binding protein 7	GBP7	A0A3B3IRS3_HUMAN Guanylate binding protein 7 (Fragment) OS=Homo sapiens OX=9606 GN=GBP7 PE=1 SV=1;GBP7_HUMAN Guanylate-binding protein 7 OS=Homo sapiens OX=9606 GN=GBP7 PE=1 SV=2	34.953	K	MEAQERSFQENIAQLKKKMERERE_______	SFQENIAQLK(0.812)K(0.812)K(0.377)	10	3	0	0	0	28621	0	494
A0A3B3IRS3;Q8N8V2	A0A3B3IRS3	Guanylate-binding protein 7	GBP7	A0A3B3IRS3_HUMAN Guanylate binding protein 7 (Fragment) OS=Homo sapiens OX=9606 GN=GBP7 PE=1 SV=1;GBP7_HUMAN Guanylate-binding protein 7 OS=Homo sapiens OX=9606 GN=GBP7 PE=1 SV=2	34.953	K	EAQERSFQENIAQLKKKMERERE________	SFQENIAQLK(0.812)K(0.812)K(0.377)	11	3	0	0	0	28621	0	495
A0A3B3IRZ1	A0A3B3IRZ1			A0A3B3IRZ1_HUMAN Peroxisomal biogenesis factor 19 (Fragment) OS=Homo sapiens OX=9606 PE=3 SV=1	22.299	K	VLDLMQQLQDLGHPPKELAGEMRRVSPCWPG	FEMVLDLMQQLQDLGHPPK(1)ELAGEMR	19	4	1832400	0	0	0	0	32
X5D2J9;Q499G6;X5D939;X5DNP5;A8K9W7;B4DH52;X5DR09;A0A8I5KVB5;A0A494C1K3;P78347;A0A1W6S962;X5D7Q9;A0A0A0VEB4	X5D2J9	General transcription factor II-I	GTF2I;GTF2I-RARA	X5D2J9_HUMAN General transcription factor IIi isoform D (Fragment) OS=Homo sapiens OX=9606 GN=GTF2I PE=2 SV=1;Q499G6_HUMAN General transcription factor II, i OS=Homo sapiens OX=9606 GN=GTF2I PE=2 SV=1;X5D939_HUMAN General transcription factor IIi isoform C	34.779	K	TVEDYFCFCYGKALGKSTVVPVPYEKMLRDQ	ALGK(1)STVVPVPYEKMLR	4	2	0	0	0	0	78593	130
A0A4P8J5L7	A0A4P8J5L7			A0A4P8J5L7_HUMAN IgK_IGKV1-39 (Fragment) OS=Homo sapiens OX=9606 PE=2 SV=1	38.14	K	GDRVTITCRASQPIMKYLNWYKQYSEKAPNL	ASQPIMK(0.497)YLNWYK(0.497)QYSEK(0.005)	7	3	0	0	0	0	0	53
A0A4P8J5L7	A0A4P8J5L7			A0A4P8J5L7_HUMAN IgK_IGKV1-39 (Fragment) OS=Homo sapiens OX=9606 PE=2 SV=1	38.14	K	TCRASQPIMKYLNWYKQYSEKAPNLLIHGVS	ASQPIMK(0.497)YLNWYK(0.497)QYSEK(0.005)	13	3	0	0	0	0	0	59
A0A590UK59	A0A590UK59			A0A590UK59_HUMAN Ankyrin repeat and fibronectin type III domain containing 1 OS=Homo sapiens OX=9606 GN=ANKFN1 PE=1 SV=1	44.598	K	___MLCLEKLVGLLLKNQRKSDACKKGPWKS	MLCLEKLVGLLLK(1)NQR	13	3	0	0	48647	0	0	13
A0A5C2GBG0	A0A5C2GBG0			A0A5C2GBG0_HUMAN IGH + IGL c58_heavy_IGHV3-48_IGHD1-26_IGHJ6 (Fragment) OS=Homo sapiens OX=9606 PE=2 SV=1	42.835	K	TISRDNAKKSVFLEMKSLRVDDTATYYCVRN	KSVFLEMK(1)	8	1	0	29704	0	0	0	84
A0A5F9ZHE0	A0A5F9ZHE0			A0A5F9ZHE0_HUMAN Phosphotransferase OS=Homo sapiens OX=9606 GN=GCK PE=1 SV=1	44.82	K	PARFLGLTQHSPKYEKLIGGKYMGELVRLVL	FLGLTQHSPK(0.367)YEK(0.633)LIGGK(1)	13	3	0	0	232910	0	0	312
A0A5F9ZHE0	A0A5F9ZHE0			A0A5F9ZHE0_HUMAN Phosphotransferase OS=Homo sapiens OX=9606 GN=GCK PE=1 SV=1	44.82	K	GLTQHSPKYEKLIGGKYMGELVRLVLLRLVD	FLGLTQHSPK(0.367)YEK(0.633)LIGGK(1)	18	3	0	0	232910	0	0	317
A0A669KBK8;B4E345;Q59EF7;B4DEF9;Q04724	A0A669KBK8	Transducin-like enhancer protein 1	TLE1	A0A669KBK8_HUMAN TLE family member 1, transcriptional corepressor (Fragment) OS=Homo sapiens OX=9606 GN=TLE1 PE=1 SV=1;B4E345_HUMAN cDNA FLJ50374, weakly similar to Protein groucho OS=Homo sapiens OX=9606 PE=2 SV=1;Q59EF7_HUMAN Transducin-like enhancer pro	16.759	K	ASSTSLKSKEMSLHEKASTPVLKSSTPTPRS	SK(0.048)EMSLHEK(0.972)ASTPVLK(0.98)	9	3	0	80391	0	0	0	111
A0A669KBK8;B4E345;Q59EF7;B4DEF9;Q04724	A0A669KBK8	Transducin-like enhancer protein 1	TLE1	A0A669KBK8_HUMAN TLE family member 1, transcriptional corepressor (Fragment) OS=Homo sapiens OX=9606 GN=TLE1 PE=1 SV=1;B4E345_HUMAN cDNA FLJ50374, weakly similar to Protein groucho OS=Homo sapiens OX=9606 PE=2 SV=1;Q59EF7_HUMAN Transducin-like enhancer pro	16.759	K	SKEMSLHEKASTPVLKSSTPTPRSDMPTPGT	SK(0.048)EMSLHEK(0.972)ASTPVLK(0.98)	16	3	0	80391	0	0	0	118
A0A6Q8PF03;A0A6Q8PHN0;A0A6Q8PH75;A0A6Q8PHD2;A4D0U1;O00458;C9JNM6;Q75M98;Q75M99	A0A6Q8PF03	Interferon-related developmental regulator 1	IFRD1	A0A6Q8PF03_HUMAN Interferon related developmental regulator 1 OS=Homo sapiens OX=9606 GN=IFRD1 PE=3 SV=1;A0A6Q8PHN0_HUMAN Interferon related developmental regulator 1 OS=Homo sapiens OX=9606 GN=IFRD1 PE=3 SV=1;A0A6Q8PH75_HUMAN Interferon related developmen	58.687	K	GIESEEILKTLGPILKKIICDGSASMQARQT	TLGPILK(0.5)K(0.5)	7	1	0	0	0	55341	0	124
A0A6Q8PF03;A0A6Q8PHN0;A0A6Q8PH75;A0A6Q8PHD2;A4D0U1;O00458;C9JNM6;Q75M98;Q75M99	A0A6Q8PF03	Interferon-related developmental regulator 1	IFRD1	A0A6Q8PF03_HUMAN Interferon related developmental regulator 1 OS=Homo sapiens OX=9606 GN=IFRD1 PE=3 SV=1;A0A6Q8PHN0_HUMAN Interferon related developmental regulator 1 OS=Homo sapiens OX=9606 GN=IFRD1 PE=3 SV=1;A0A6Q8PH75_HUMAN Interferon related developmen	58.687	K	IESEEILKTLGPILKKIICDGSASMQARQTC	TLGPILK(0.178)K(0.822)	8	1	0	0	0	55341	73787	125
A0A6Q8PH12;A0A6Q8PHU1;C9JCX6;A0A7I2PK71;A0A6Q8PGR4;A0A6Q8PG60;F8WAV3;A0A6Q8PH03;A0A7I2SYM4;A0A6Q8PFB5;A0A6Q8PFB1;A0A6Q8PF12;Q9BYV8	A0A6Q8PH12	Centrosomal protein of 41 kDa	CEP41	A0A6Q8PH12_HUMAN Centrosomal protein 41 OS=Homo sapiens OX=9606 GN=CEP41 PE=1 SV=1;A0A6Q8PHU1_HUMAN Centrosomal protein 41 OS=Homo sapiens OX=9606 GN=CEP41 PE=1 SV=1;C9JCX6_HUMAN Centrosomal protein 41 OS=Homo sapiens OX=9606 GN=CEP41 PE=1 SV=2;A0A7I2PK71_	66.664	K	YQHIKSRLDTGNSMTKYTEKLEEIKKNYRYK	LDTGNSMTK(1)YTEK(1)	9	3	0	58951	0	0	0	38
A0A6Q8PH12;A0A6Q8PHU1;C9JCX6;A0A7I2PK71;A0A6Q8PGR4;A0A6Q8PG60;F8WAV3;A0A6Q8PH03;A0A7I2SYM4;A0A6Q8PFB5;A0A6Q8PFB1;A0A6Q8PF12;Q9BYV8	A0A6Q8PH12	Centrosomal protein of 41 kDa	CEP41	A0A6Q8PH12_HUMAN Centrosomal protein 41 OS=Homo sapiens OX=9606 GN=CEP41 PE=1 SV=1;A0A6Q8PHU1_HUMAN Centrosomal protein 41 OS=Homo sapiens OX=9606 GN=CEP41 PE=1 SV=1;C9JCX6_HUMAN Centrosomal protein 41 OS=Homo sapiens OX=9606 GN=CEP41 PE=1 SV=2;A0A7I2PK71_	66.664	K	KSRLDTGNSMTKYTEKLEEIKKNYRYKKDEL	LDTGNSMTK(1)YTEK(1)	13	3	0	58951	0	0	0	42
J3KTL8;A0A8I5KRS9;A6NHR9;A0A8I5KQZ7;A0A8I5KW02	J3KTL8	Structural maintenance of chromosomes flexible hinge domain-containing protein 1	SMCHD1	J3KTL8_HUMAN Structural maintenance of chromosomes flexible hinge domain containing 1 (Fragment) OS=Homo sapiens OX=9606 GN=SMCHD1 PE=1 SV=1;A0A8I5KRS9_HUMAN Structural maintenance of chromosomes flexible hinge domain containing 1 OS=Homo sapiens OX=9606 G	60.547	K	TKASNLKLMPSNQQHKTDEKGRANLGVFSVF	LMPSNQQHK(1)TDEK(1)	9	2	0	365210	0	0	0	789
J3KTL8;A0A8I5KRS9;A6NHR9;A0A8I5KQZ7;A0A8I5KW02	J3KTL8	Structural maintenance of chromosomes flexible hinge domain-containing protein 1	SMCHD1	J3KTL8_HUMAN Structural maintenance of chromosomes flexible hinge domain containing 1 (Fragment) OS=Homo sapiens OX=9606 GN=SMCHD1 PE=1 SV=1;A0A8I5KRS9_HUMAN Structural maintenance of chromosomes flexible hinge domain containing 1 OS=Homo sapiens OX=9606 G	60.547	K	NLKLMPSNQQHKTDEKGRANLGVFSVFAPRG	LMPSNQQHK(1)TDEK(1)	13	2	0	365210	0	0	0	793
C9JHJ5;A8K3D5;A0A8V8TPI8;H0Y6I0;A0A8V8TQI6;A0A9L9PX25;C9J0Y3;Q13439	C9JHJ5	Golgin subfamily A member 4	GOLGA4	C9JHJ5_HUMAN Golgin A4 (Fragment) OS=Homo sapiens OX=9606 GN=GOLGA4 PE=1 SV=1;A8K3D5_HUMAN cDNA FLJ77065, highly similar to Homo sapiens golgi autoantigen, golgin subfamily a, 4 (GOLGA4), mRNA (Fragment) OS=Homo sapiens OX=9606 PE=2 SV=1;A0A8V8TPI8_HUMAN G	79.311	K	KDLAVHLEAEKNKHNKEITVMVEKHKTELES	NK(0.362)HNK(0.638)EITVMVEK	5	2	0	0	186150	0	0	164
A0A8V8TR06	A0A8V8TR06			A0A8V8TR06_HUMAN Plakophilin 2 OS=Homo sapiens OX=9606 GN=PKP2 PE=1 SV=1	46.033	K	TDNNKSIGCFGSRSRKQYQDVPMPEEKSNPK	K(1)QYQDVPMPEEK	1	3	0	0	104620	0	0	90
F8VRN3;B2RNT9;Q6BDS2;A0JNW5	F8VRN3	UHRF1-binding protein 1;UHRF1-binding protein 1-like	UHRF1BP1L;UHRF1BP1	F8VRN3_HUMAN Bridge-like lipid transfer protein family member 3B OS=Homo sapiens OX=9606 GN=BLTP3B PE=4 SV=1;B2RNT9_HUMAN UHRF1BP1 protein OS=Homo sapiens OX=9606 GN=UHRF1BP1 PE=2 SV=1;BLT3A_HUMAN Bridge-like lipid transfer protein family member 3A OS=Homo	41.025	K	_________MAGIIKKQILKHLSSVPCWLWW	AGIIK(0.209)K(0.805)QILK(0.986)	6	2	0	0	15319	0	0	7
F8VRN3;B2RNT9;Q6BDS2;A0JNW5	F8VRN3	UHRF1-binding protein 1;UHRF1-binding protein 1-like	UHRF1BP1L;UHRF1BP1	F8VRN3_HUMAN Bridge-like lipid transfer protein family member 3B OS=Homo sapiens OX=9606 GN=BLTP3B PE=4 SV=1;B2RNT9_HUMAN UHRF1BP1 protein OS=Homo sapiens OX=9606 GN=UHRF1BP1 PE=2 SV=1;BLT3A_HUMAN Bridge-like lipid transfer protein family member 3A OS=Homo	41.025	K	_____MAGIIKKQILKHLSSVPCWLWWRLVC	AGIIK(0.209)K(0.805)QILK(0.986)	10	2	0	0	15319	0	0	11
A2RRQ7	A2RRQ7		SNRNP200	A2RRQ7_HUMAN SNRNP200 protein OS=Homo sapiens OX=9606 GN=SNRNP200 PE=2 SV=1	24.689	K	_____MAKPVYHAITKHSPKKPVIVFVPSRK	MAK(0.056)PVYHAITK(0.917)HSPK(0.026)	11	2	0	0	0	0	438610	11
A3EZ84;M0R3F8;R4GMQ0;E9PAQ7;C9J3V3;B7ZB10;E7EMS7;S4R3L7;C9J186;B4E3D1;M0R265;M0R0A5;H7BZ95;C9JCN1;C9IYI1;Q6E0U4	A3EZ84	Dermokine	DMKN	A3EZ84_HUMAN Dermokine OS=Homo sapiens OX=9606 GN=DMKN PE=1 SV=1;M0R3F8_HUMAN Dermokine OS=Homo sapiens OX=9606 GN=DMKN PE=1 SV=1;R4GMQ0_HUMAN Dermokine (Fragment) OS=Homo sapiens OX=9606 GN=DMKN PE=1 SV=9;E9PAQ7_HUMAN Dermokine OS=Homo sapiens OX=9606 GN=	75.474	K	____MFNFDTFWKNFKSKLGFINWDAINKDQ	NFK(0.98)SK(0.02)LGFINWDAINK	3	2	0	0	194830	0	0	12
A4D1A8;Q9Y6V0	A4D1A8	Protein piccolo	LOC392742;PCLO	A4D1A8_HUMAN Similar to Piccolo protein (Aczonin) OS=Homo sapiens OX=9606 GN=LOC392742 PE=4 SV=1;PCLO_HUMAN Protein piccolo OS=Homo sapiens OX=9606 GN=PCLO PE=1 SV=5	33.723	K	QEIQRFREQEKIMVQKKLEELQSMKQHLLFQ	IMVQK(0.978)K(0.012)LEELQSMK(0.01)	5	2	0	0	0	22996	0	2037
A6NLN1;A0A7I2V621;P26599;A0A0U1RRM4;A0A7I2V4H6;Q59H49;A0A6Q8PEX4;K7ES59;K7EKJ7;K7ELW5	A6NLN1	Polypyrimidine tract-binding protein 1	PTBP1	A6NLN1_HUMAN Polypyrimidine tract-binding protein 1 OS=Homo sapiens OX=9606 GN=PTBP1 PE=1 SV=4;A0A7I2V621_HUMAN Polypyrimidine tract-binding protein 1 OS=Homo sapiens OX=9606 GN=PTBP1 PE=1 SV=1;PTBP1_HUMAN Polypyrimidine tract-binding protein 1 OS=Homo sap	45.183	K	_MSSNSASAANGNDSKKFKGDSRSAGVPSRV	MSSNSASAANGNDSK(0.83)K(0.585)FK(0.585)	15	2	0	0	0	0	14740	15
A6NLN1;A0A7I2V621;P26599;A0A0U1RRM4;A0A7I2V4H6;Q59H49;A0A6Q8PEX4;K7ES59;K7EKJ7;K7ELW5	A6NLN1	Polypyrimidine tract-binding protein 1	PTBP1	A6NLN1_HUMAN Polypyrimidine tract-binding protein 1 OS=Homo sapiens OX=9606 GN=PTBP1 PE=1 SV=4;A0A7I2V621_HUMAN Polypyrimidine tract-binding protein 1 OS=Homo sapiens OX=9606 GN=PTBP1 PE=1 SV=1;PTBP1_HUMAN Polypyrimidine tract-binding protein 1 OS=Homo sap	45.183	K	MSSNSASAANGNDSKKFKGDSRSAGVPSRVI	MSSNSASAANGNDSK(0.83)K(0.585)FK(0.585)	16	2	0	0	0	0	14740	16
A6NLN1;A0A7I2V621;P26599;A0A0U1RRM4;A0A7I2V4H6;Q59H49;A0A6Q8PEX4;K7ES59;K7EKJ7;K7ELW5	A6NLN1	Polypyrimidine tract-binding protein 1	PTBP1	A6NLN1_HUMAN Polypyrimidine tract-binding protein 1 OS=Homo sapiens OX=9606 GN=PTBP1 PE=1 SV=4;A0A7I2V621_HUMAN Polypyrimidine tract-binding protein 1 OS=Homo sapiens OX=9606 GN=PTBP1 PE=1 SV=1;PTBP1_HUMAN Polypyrimidine tract-binding protein 1 OS=Homo sap	45.183	K	SNSASAANGNDSKKFKGDSRSAGVPSRVIHI	MSSNSASAANGNDSK(0.83)K(0.585)FK(0.585)	18	2	0	0	0	0	14740	18
K7EM11;A8K2I7;O14908	K7EM11	PDZ domain-containing protein GIPC1	GIPC1	K7EM11_HUMAN GIPC PDZ domain containing family member 1 (Fragment) OS=Homo sapiens OX=9606 GN=GIPC1 PE=1 SV=1;A8K2I7_HUMAN cDNA FLJ76072, highly similar to Homo sapiens GIPC PDZ domain containing family, member 1 (GIPC1), transcript variant 1, mRNA OS=Homo	50.09	K	GIRDTELAATMVELGKDKRNPDELAEALDER	DTELAATMVELGK(1)DK(1)	13	2	0	39632	0	0	0	87
K7EM11;A8K2I7;O14908	K7EM11	PDZ domain-containing protein GIPC1	GIPC1	K7EM11_HUMAN GIPC PDZ domain containing family member 1 (Fragment) OS=Homo sapiens OX=9606 GN=GIPC1 PE=1 SV=1;A8K2I7_HUMAN cDNA FLJ76072, highly similar to Homo sapiens GIPC PDZ domain containing family, member 1 (GIPC1), transcript variant 1, mRNA OS=Homo	50.09	K	RDTELAATMVELGKDKRNPDELAEALDERLG	DTELAATMVELGK(1)DK(1)	15	2	0	39632	0	0	0	89
B3KQJ1;A8K4G2;P43405	B3KQJ1	Tyrosine-protein kinase;Tyrosine-protein kinase SYK	SYK	B3KQJ1_HUMAN cDNA FLJ90539 fis, clone OVARC1000255, highly similar to Tyrosine-protein kinase SYK OS=Homo sapiens OX=9606 PE=2 SV=1;A8K4G2_HUMAN Tyrosine-protein kinase OS=Homo sapiens OX=9606 PE=2 SV=1;KSYK_HUMAN Tyrosine-protein kinase SYK OS=Homo sapien	50.641	K	PKEVYLDRKLLTLEDKELGSGNFGTVKKGYY	LLTLEDK(1)ELGSGNFGTVK(1)K(1)	7	3	0	0	5517600	0	0	52
B3KQJ1;A8K4G2;P43405	B3KQJ1	Tyrosine-protein kinase;Tyrosine-protein kinase SYK	SYK	B3KQJ1_HUMAN cDNA FLJ90539 fis, clone OVARC1000255, highly similar to Tyrosine-protein kinase SYK OS=Homo sapiens OX=9606 PE=2 SV=1;A8K4G2_HUMAN Tyrosine-protein kinase OS=Homo sapiens OX=9606 PE=2 SV=1;KSYK_HUMAN Tyrosine-protein kinase SYK OS=Homo sapien	50.641	K	TLEDKELGSGNFGTVKKGYYQMKKVVKTVAV	LLTLEDK(1)ELGSGNFGTVK(1)K(1)	18	3	0	0	5517600	0	0	63
B3KQJ1;A8K4G2;P43405	B3KQJ1	Tyrosine-protein kinase;Tyrosine-protein kinase SYK	SYK	B3KQJ1_HUMAN cDNA FLJ90539 fis, clone OVARC1000255, highly similar to Tyrosine-protein kinase SYK OS=Homo sapiens OX=9606 PE=2 SV=1;A8K4G2_HUMAN Tyrosine-protein kinase OS=Homo sapiens OX=9606 PE=2 SV=1;KSYK_HUMAN Tyrosine-protein kinase SYK OS=Homo sapien	50.641	K	LEDKELGSGNFGTVKKGYYQMKKVVKTVAVK	LLTLEDK(1)ELGSGNFGTVK(1)K(1)	19	3	0	0	5517600	0	0	64
B4DWS5;A8K800;Q9H7B2;U3KQN5;Q5VXM9	B4DWS5	Ribosome production factor 2 homolog	RPF2	B4DWS5_HUMAN Ribosome production factor 2 homolog OS=Homo sapiens OX=9606 PE=2 SV=1;A8K800_HUMAN Ribosome production factor 2 homolog OS=Homo sapiens OX=9606 PE=2 SV=1;RPF2_HUMAN Ribosome production factor 2 homolog OS=Homo sapiens OX=9606 GN=RPF2 PE=1 SV=	26.517	K	REPKLNENIKNAMLIKGGNANATVTKVLKDV	NAMLIK(0.915)GGNANATVTK(0.542)VLK(0.542)	6	3	0	167920	0	0	0	37
B4DWS5;A8K800;Q9H7B2;U3KQN5;Q5VXM9	B4DWS5	Ribosome production factor 2 homolog	RPF2	B4DWS5_HUMAN Ribosome production factor 2 homolog OS=Homo sapiens OX=9606 PE=2 SV=1;A8K800_HUMAN Ribosome production factor 2 homolog OS=Homo sapiens OX=9606 PE=2 SV=1;RPF2_HUMAN Ribosome production factor 2 homolog OS=Homo sapiens OX=9606 GN=RPF2 PE=1 SV=	26.517	K	NAMLIKGGNANATVTKVLKDVYALKKPYGVL	NAMLIK(0.915)GGNANATVTK(0.542)VLK(0.542)	16	3	0	167920	0	0	0	47
B4DWS5;A8K800;Q9H7B2;U3KQN5;Q5VXM9	B4DWS5	Ribosome production factor 2 homolog	RPF2	B4DWS5_HUMAN Ribosome production factor 2 homolog OS=Homo sapiens OX=9606 PE=2 SV=1;A8K800_HUMAN Ribosome production factor 2 homolog OS=Homo sapiens OX=9606 PE=2 SV=1;RPF2_HUMAN Ribosome production factor 2 homolog OS=Homo sapiens OX=9606 GN=RPF2 PE=1 SV=	26.517	K	LIKGGNANATVTKVLKDVYALKKPYGVLYKK	NAMLIK(0.915)GGNANATVTK(0.542)VLK(0.542)	19	3	0	167920	0	0	0	50
B4DM28;Q53GV6;B2R791;O43395	B4DM28	U4/U6 small nuclear ribonucleoprotein Prp3	PRPF3	B4DM28_HUMAN U4/U6 small nuclear ribonucleoprotein Prp3 OS=Homo sapiens OX=9606 PE=2 SV=1;Q53GV6_HUMAN U4/U6 small nuclear ribonucleoprotein Prp3 (Fragment) OS=Homo sapiens OX=9606 PE=2 SV=1;B2R791_HUMAN U4/U6 small nuclear ribonucleoprotein Prp3 OS=Homo s	59.645	K	___________MALSKRELDELKPWIEKTVK	MALSK(1)RELDELK	5	3	0	0	0	53542	37200	5
C9JJS3;C9K0K7;E7EPA1;B2R7R5;O60256;I3L1T1;I3L3B8;I3L2J4;I3L331;I3L164;C9JDH0;E7EW35;C9JDU5	C9JJS3	Phosphoribosyl pyrophosphate synthase-associated protein 2	PRPSAP2	C9JJS3_HUMAN Phosphoribosyl pyrophosphate synthetase associated protein 2 (Fragment) OS=Homo sapiens OX=9606 GN=PRPSAP2 PE=1 SV=1;C9K0K7_HUMAN Phosphoribosyl pyrophosphate synthetase associated protein 2 (Fragment) OS=Homo sapiens OX=9606 GN=PRPSAP2 PE=1 S	10.973	K	FCVTPPELETKMNITKGGLVLFSANSNSSCM	MNITK(0.803)GGLVLFSANSNSSCMELSK(0.197)	5	3	0	26544	0	0	25487	17
B4DPX6;B4DDP3;B2RBF9;Q9ULC6	B4DPX6	Protein-arginine deiminase type-1	PADI1	B4DPX6_HUMAN cDNA FLJ56220, highly similar to Protein-arginine deiminase type-1 OS=Homo sapiens OX=9606 PE=2 SV=1;B4DDP3_HUMAN cDNA FLJ60413, highly similar to Protein-arginine deiminase type-1 (EC3.5.3.15) OS=Homo sapiens OX=9606 PE=2 SV=1;B2RBF9_HUMAN Pr	71.896	K	LLASPSACLKLFQEKKEEGYGEAAQFDGLKH	LLLASPSACLK(0.007)LFQEK(0.4)K(0.592)	17	3	0	0	824180	0	0	63
D6RAU6;D6REP2;Q9NWC0;D6RAJ6;B3KNA0;Q9UKT5	D6RAU6	F-box only protein 4	FBXO4	D6RAU6_HUMAN F-box protein 4 OS=Homo sapiens OX=9606 GN=FBXO4 PE=1 SV=1;D6REP2_HUMAN F-box protein 4 OS=Homo sapiens OX=9606 GN=FBXO4 PE=1 SV=1;Q9NWC0_HUMAN cDNA FLJ10141 fis, clone HEMBA1003199 OS=Homo sapiens OX=9606 PE=2 SV=1;D6RAJ6_HUMAN F-box protein	106.93	K	FSDWGRLEAAILSGWKTFWQSVSKERVARTT	LEAAILSGWK(1)	10	2	0	0	104580	0	0	32
B3KPP8	B3KPP8			B3KPP8_HUMAN cDNA FLJ32037 fis, clone NTONG2000499, highly similar to Sodium/hydrogen exchanger 7 OS=Homo sapiens OX=9606 PE=2 SV=1	62.705	K	__________MYGVVKLMKIMGQLSDKFYYT	YGVVK(1)LMKIMGQLSDK	5	2	0	0	316430	0	0	6
H0YA18;B3KRI4;D6RGX2;Q9NUQ7	H0YA18	Ufm1-specific protease 2	UFSP2	H0YA18_HUMAN UFM1 specific peptidase 2 (Fragment) OS=Homo sapiens OX=9606 GN=UFSP2 PE=1 SV=1;B3KRI4_HUMAN cDNA FLJ34316 fis, clone FEBRA2008459 OS=Homo sapiens OX=9606 PE=2 SV=1;D6RGX2_HUMAN UFM1 specific peptidase 2 OS=Homo sapiens OX=9606 GN=UFSP2 PE=1 S	93.772	K	KLLVDAIHNQLTDMEKCILKYMKGTSIVVPE	LLVDAIHNQLTDMEK(1)CILK	15	3	0	1180800	0	0	0	96
C9J7B8;E9PHT3;B3KSA7;Q8IYS0	C9J7B8	GRAM domain-containing protein 1C	GRAMD1C	C9J7B8_HUMAN GRAM domain containing 1C (Fragment) OS=Homo sapiens OX=9606 GN=GRAMD1C PE=1 SV=1;E9PHT3_HUMAN GRAM domain containing 1C OS=Homo sapiens OX=9606 GN=GRAMD1C PE=1 SV=1;B3KSA7_HUMAN cDNA FLJ35862 fis, clone TESTI2007346 OS=Homo sapiens OX=9606 PE	42.446	K	SLLPTLEKKLTRVPSKSLDLNKNEYLSLDKS	VPSK(1)SLDLNK(0.291)NEYLSLDK(0.709)	4	3	0	0	0	146460	0	89
C9J7B8;E9PHT3;B3KSA7;Q8IYS0	C9J7B8	GRAM domain-containing protein 1C	GRAMD1C	C9J7B8_HUMAN GRAM domain containing 1C (Fragment) OS=Homo sapiens OX=9606 GN=GRAMD1C PE=1 SV=1;E9PHT3_HUMAN GRAM domain containing 1C OS=Homo sapiens OX=9606 GN=GRAMD1C PE=1 SV=1;B3KSA7_HUMAN cDNA FLJ35862 fis, clone TESTI2007346 OS=Homo sapiens OX=9606 PE	42.446	K	SKSLDLNKNEYLSLDKSSTSDSVDEENVPEK	VPSK(1)SLDLNK(0.291)NEYLSLDK(0.709)	18	3	0	0	0	146460	0	103
Q9NRU0;B3KT73;Q6V1P9	Q9NRU0	Protocadherin-23	DCHS2	Q9NRU0_HUMAN Cadherin-like protein VR8 (Fragment) OS=Homo sapiens OX=9606 PE=2 SV=1;B3KT73_HUMAN cDNA FLJ37784 fis, clone BRHIP2028303, highly similar to Homo sapiens dachsous 2 (Drosophila) (DCHS2), transcript variant 1, mRNA OS=Homo sapiens OX=9606 PE=2	29.408	K	ENTGVLYLIKPLDYEKMTKFTLTVQASDAEK	GHFYLEENTGVLYLIK(0.005)PLDYEK(0.988)MTK(0.007)	22	4	0	0	90767	0	0	240
B3KV19	B3KV19			B3KV19_HUMAN cDNA FLJ16053 fis, clone PLACE6019385, highly similar to Homo sapiens mitogen-activated protein kinase kinase kinase 15 (MAP3K15), mRNA OS=Homo sapiens OX=9606 PE=2 SV=1	17.694	K	_________MATTISKLKVDLDFDSSSISQI	MATTISK(1)	7	1	0	0	3194	0	0	7
X6R7D6;B3KVZ0	X6R7D6		SORCS1	X6R7D6_HUMAN Sortilin related VPS10 domain containing receptor 1 OS=Homo sapiens OX=9606 GN=SORCS1 PE=1 SV=1;B3KVZ0_HUMAN cDNA FLJ41758 fis, clone IMR322002660, highly similar to Homo sapiens sortilin-related VPS10 domain containing receptor 1 (SORCS1), tr	62.705	K	DLYEVAGIKGMFLANKKIDNQVKTFITYNKG	IDLYEVAGIKGMFLANK(1)K(1)	17	3	0	148840	383040	0	200740	18
X6R7D6;B3KVZ0	X6R7D6		SORCS1	X6R7D6_HUMAN Sortilin related VPS10 domain containing receptor 1 OS=Homo sapiens OX=9606 GN=SORCS1 PE=1 SV=1;B3KVZ0_HUMAN cDNA FLJ41758 fis, clone IMR322002660, highly similar to Homo sapiens sortilin-related VPS10 domain containing receptor 1 (SORCS1), tr	62.705	K	LYEVAGIKGMFLANKKIDNQVKTFITYNKGR	IDLYEVAGIKGMFLANK(1)K(1)	18	3	0	148840	383040	0	200740	19
B3KXA5	B3KXA5			B3KXA5_HUMAN cDNA FLJ45045 fis, clone BRAWH3021580, highly similar to Restin (Cytoplasmic linker protein 170 alpha-2) OS=Homo sapiens OX=9606 PE=2 SV=1	39.761	K	______________MKMQVFCKKSIEDMTVK	K(1)MQVFCK	1	1	0	0	0	41541	0	2
F5GWS2;B4DHU3	F5GWS2		SLC14A1	F5GWS2_HUMAN Solute carrier family 14 member 1 (Kidd blood group) OS=Homo sapiens OX=9606 GN=SLC14A1 PE=1 SV=1;B4DHU3_HUMAN cDNA FLJ59890, highly similar to Urea transporter, erythrocyte OS=Homo sapiens OX=9606 PE=2 SV=1	42.124	K	_________MAVFSDKGDYFWWLLLPVCAMS	MAVFSDK(1)	7	1	0	0	0	0	29386	7
B4DLE4;H0Y9Y3;B9EG60;Q9UMS6	B4DLE4	Synaptopodin-2	SYNPO2	B4DLE4_HUMAN cDNA FLJ54419, highly similar to Synaptopodin-2 OS=Homo sapiens OX=9606 PE=2 SV=1;H0Y9Y3_HUMAN Synaptopodin 2 (Fragment) OS=Homo sapiens OX=9606 GN=SYNPO2 PE=1 SV=1;B9EG60_HUMAN Synaptopodin 2 OS=Homo sapiens OX=9606 GN=SYNPO2 PE=2 SV=1;SYNP2_	24.164	K	QPPDAKDGLPQKSSVKVNSALAMKQALPPRP	DGLPQK(0.01)SSVK(0.995)VNSALAMK(0.995)	10	3	0	17527	17527	0	0	600
B4DLE4;H0Y9Y3;B9EG60;Q9UMS6	B4DLE4	Synaptopodin-2	SYNPO2	B4DLE4_HUMAN cDNA FLJ54419, highly similar to Synaptopodin-2 OS=Homo sapiens OX=9606 PE=2 SV=1;H0Y9Y3_HUMAN Synaptopodin 2 (Fragment) OS=Homo sapiens OX=9606 GN=SYNPO2 PE=1 SV=1;B9EG60_HUMAN Synaptopodin 2 OS=Homo sapiens OX=9606 GN=SYNPO2 PE=2 SV=1;SYNP2_	24.164	K	LPQKSSVKVNSALAMKQALPPRPVNAASPTN	DGLPQK(0.01)SSVK(0.995)VNSALAMK(0.995)	18	3	0	0	0	13726	34840	608
E7EQI7;B4DLF2;Q53EL1;Q12768	E7EQI7	WASH complex subunit strumpellin	KIAA0196	E7EQI7_HUMAN WASH complex subunit 5 OS=Homo sapiens OX=9606 GN=WASHC5 PE=1 SV=1;B4DLF2_HUMAN WASH complex subunit 5 OS=Homo sapiens OX=9606 PE=2 SV=1;Q53EL1_HUMAN WASH complex subunit 5 (Fragment) OS=Homo sapiens OX=9606 PE=2 SV=1;WASC5_HUMAN WASH complex	87.895	K	LESNLQVCQFLADTRKFLHQMIRTINIKEEV	K(1)FLHQMIRTINIK	1	2	0	413020	0	0	0	381
B7Z6Y2;Q9BTH3;B7Z2Z2;Q8WWH9;O00499	B7Z6Y2	Myc box-dependent-interacting protein 1	BIN1	B7Z6Y2_HUMAN cDNA FLJ54942, highly similar to Homo sapiens bridging integrator 1 (BIN1), transcript variant 10, mRNA OS=Homo sapiens OX=9606 PE=2 SV=1;Q9BTH3_HUMAN Bridging integrator 1 OS=Homo sapiens OX=9606 GN=BIN1 PE=1 SV=1;B7Z2Z2_HUMAN cDNA FLJ60546,	47.561	K	LRTYLASVKAMHEASKKLNECLQEVYEPDWP	TYLASVK(0.069)AMHEASK(0.931)	14	2	0	97468	0	0	0	56
B7Z425	B7Z425		STX4A	B7Z425_HUMAN Syntaxin 4A (Placental), isoform CRA_a OS=Homo sapiens OX=9606 GN=STX4A PE=2 SV=1	75.243	K	______________MKQELQNLRDEIKQLGR	K(1)QELQNLR	1	2	0	0	203440	0	0	2
B7Z596;Q1ZYL5;H7BYY1;F5H7S3;H0YKX5;A0A0K0K1I0;D9YZV5;Q8TCG4;Q15657;H0YL42	B7Z596		TPM1	B7Z596_HUMAN Tropomyosin 1 OS=Homo sapiens OX=9606 GN=TPM1 PE=1 SV=1;Q1ZYL5_HUMAN Tropomyosin 1 alpha variant 6 OS=Homo sapiens OX=9606 PE=2 SV=1;H7BYY1_HUMAN Tropomyosin 1 OS=Homo sapiens OX=9606 GN=TPM1 PE=1 SV=1;F5H7S3_HUMAN Tropomyosin 1 OS=Homo sapien	54.199	K	RIMDQTLKALMAAEDKYSQKEDRYEEEIKVL	IMDQTLKALMAAEDK(1)	15	3		165770	34750	483940	16570	177
B7ZA00	B7ZA00			B7ZA00_HUMAN cAMP-dependent protein kinase OS=Homo sapiens OX=9606 PE=2 SV=1	46.447	K	________MPDLKILKGKKTLGTGSFGRVML	PDLK(0.007)ILK(0.997)GK(0.997)	7	1	0	0	0	143660	147920	8
B7ZA00	B7ZA00			B7ZA00_HUMAN cAMP-dependent protein kinase OS=Homo sapiens OX=9606 PE=2 SV=1	46.447	K	______MPDLKILKGKKTLGTGSFGRVMLVK	PDLK(0.011)ILK(0.992)GK(0.997)	9	1	0	0	0	143660	147920	10
C9J384;Q9BQ75	C9J384	Protein CMSS1	CMSS1	C9J384_HUMAN Cms1 ribosomal small subunit homolog (Fragment) OS=Homo sapiens OX=9606 GN=CMSS1 PE=1 SV=1;CMS1_HUMAN Protein CMSS1 OS=Homo sapiens OX=9606 GN=CMSS1 PE=1 SV=2	55.754	K	RRKKKITDVLAKSEPKPGLPEDLQKLMKDYY	SEPK(1)PGLPEDLQKLMK	4	2	0	0	264570	0	0	44
D6RC17;Q9P2D6	D6RC17	Protein FAM135A	FAM135A	D6RC17_HUMAN Family with sequence similarity 135 member A (Fragment) OS=Homo sapiens OX=9606 GN=FAM135A PE=1 SV=1;F135A_HUMAN Protein FAM135A OS=Homo sapiens OX=9606 GN=FAM135A PE=1 SV=2	72.042	K	KGKNEESNKSKVKVTKLMKTMKSEN______	VTK(1)LMK(1)TMK(1)	3	2	0	0	525820	0	0	496
D6RC17;Q9P2D6	D6RC17	Protein FAM135A	FAM135A	D6RC17_HUMAN Family with sequence similarity 135 member A (Fragment) OS=Homo sapiens OX=9606 GN=FAM135A PE=1 SV=1;F135A_HUMAN Protein FAM135A OS=Homo sapiens OX=9606 GN=FAM135A PE=1 SV=2	72.042	K	NEESNKSKVKVTKLMKTMKSEN_________	VTK(1)LMK(1)TMK(1)	6	2	0	0	525820	0	0	499
D6RC17;Q9P2D6	D6RC17	Protein FAM135A	FAM135A	D6RC17_HUMAN Family with sequence similarity 135 member A (Fragment) OS=Homo sapiens OX=9606 GN=FAM135A PE=1 SV=1;F135A_HUMAN Protein FAM135A OS=Homo sapiens OX=9606 GN=FAM135A PE=1 SV=2	72.042	K	SNKSKVKVTKLMKTMKSEN____________	VTK(1)LMK(1)TMK(1)	9	2	0	0	525820	0	0	502
D6REA0;O75879	D6REA0	Glutamyl-tRNA(Gln) amidotransferase subunit B, mitochondrial	PET112;GATB	D6REA0_HUMAN Glutamyl-tRNA(Gln) amidotransferase subunit B, mitochondrial OS=Homo sapiens OX=9606 GN=GATB PE=1 SV=1;GATB_HUMAN Glutamyl-tRNA(Gln) amidotransferase subunit B, mitochondrial OS=Homo sapiens OX=9606 GN=GATB PE=1 SV=1	66.664	K	TQSRADPVMIKEILEKKLSL___________	ADPVMIKEILEK(1)K(1)	12	3	0	244770	0	244770	0	512
D6REA0;O75879	D6REA0	Glutamyl-tRNA(Gln) amidotransferase subunit B, mitochondrial	PET112;GATB	D6REA0_HUMAN Glutamyl-tRNA(Gln) amidotransferase subunit B, mitochondrial OS=Homo sapiens OX=9606 GN=GATB PE=1 SV=1;GATB_HUMAN Glutamyl-tRNA(Gln) amidotransferase subunit B, mitochondrial OS=Homo sapiens OX=9606 GN=GATB PE=1 SV=1	66.664	K	QSRADPVMIKEILEKKLSL____________	ADPVMIKEILEK(1)K(1)	13	3	0	0	0	244770	0	513
E7EVA2;E7EW82	E7EVA2		TANK	E7EVA2_HUMAN TRAF family member associated NFKB activator OS=Homo sapiens OX=9606 GN=TANK PE=1 SV=1;E7EW82_HUMAN TRAF family member associated NFKB activator OS=Homo sapiens OX=9606 GN=TANK PE=1 SV=1	22.898	K	__MLLTSYNKGEMVVKEVKKRREIEGKENDL	LLTSYNK(0.005)GEMVVK(0.995)	13	2	0	0	0	0	23523	14
F1T0K4	F1T0K4		DMXL1	F1T0K4_HUMAN DmX-like protein 1 OS=Homo sapiens OX=9606 GN=DMXL1 PE=2 SV=1	15.548	K	DGEFFATAGKDDCLLKVWYNVENWRTAVTSP	MK(0.047)FSPDGEFFATAGK(0.112)DDCLLK(0.841)	21	3	0	0	0	0	205340	21
F8W1S1;Q7RTS7	F8W1S1	Keratin, type II cytoskeletal 74	KRT74	F8W1S1_HUMAN Keratin 74 OS=Homo sapiens OX=9606 GN=KRT74 PE=1 SV=1;K2C74_HUMAN Keratin, type II cytoskeletal 74 OS=Homo sapiens OX=9606 GN=KRT74 PE=1 SV=2	104.04	K	AQAKLDELEGALHQAKEELARMLREYQELMS	DAQAKLDELEGALHQAK(1)	17	2	0	0	3861000	0	0	429
Q9Y6M1;F8W930;B4DKT5	Q9Y6M1	Insulin-like growth factor 2 mRNA-binding protein 2	IGF2BP2	IF2B2_HUMAN Insulin-like growth factor 2 mRNA-binding protein 2 OS=Homo sapiens OX=9606 GN=IGF2BP2 PE=1 SV=2;F8W930_HUMAN Insulin like growth factor 2 mRNA binding protein 2 OS=Homo sapiens OX=9606 GN=IGF2BP2 PE=1 SV=1;B4DKT5_HUMAN cDNA FLJ53054, highly si	17.238	K	QKEADETKLAEEIPLKILAHNGLVGRLIGKE	MILEIMQK(0.115)EADETK(0.201)LAEEIPLK(0.684)	22	3	0	0	133200	63200	0	278
G0LNT2;H3BT95	G0LNT2		TCF4	G0LNT2_HUMAN Transcription factor 4, isoform L (Fragment) OS=Homo sapiens OX=9606 GN=TCF4 PE=2 SV=1;H3BT95_HUMAN Transcription factor 4 (Fragment) OS=Homo sapiens OX=9606 GN=TCF4 PE=1 SV=3	33.526	K	LSLLSTRDRRLCDFAKMHHQQRMAALGTDKE	LCDFAK(1)MHHQQRMAALGTDK(1)	6	3	0	1172700	0	0	922680	47
G0LNT2;H3BT95	G0LNT2		TCF4	G0LNT2_HUMAN Transcription factor 4, isoform L (Fragment) OS=Homo sapiens OX=9606 GN=TCF4 PE=2 SV=1;H3BT95_HUMAN Transcription factor 4 (Fragment) OS=Homo sapiens OX=9606 GN=TCF4 PE=1 SV=3	33.526	K	AKMHHQQRMAALGTDKELSDLLDFSAMFSPP	LCDFAK(1)MHHQQRMAALGTDK(1)	20	3	0	1172700	0	0	922680	61
G3V4G8;Q4W4Y0	G3V4G8	Uncharacterized protein C14orf28	C14orf28	G3V4G8_HUMAN Chromosome 14 open reading frame 28 OS=Homo sapiens OX=9606 GN=C14orf28 PE=4 SV=1;CN028_HUMAN Uncharacterized protein C14orf28 OS=Homo sapiens OX=9606 GN=C14orf28 PE=2 SV=1	76.85	K	_______MKTLFEEIKASIKNNYNQDRSFCR	MKTLFEEIK(0.887)ASIK(0.113)	9	2	0	0	0	158090	201960	9
H0YG54;H0YGR4;Q9Y3B8;F5GYG5	H0YG54	Oligoribonuclease, mitochondrial	REXO2	H0YG54_HUMAN RNA exonuclease 2 OS=Homo sapiens OX=9606 GN=REXO2 PE=1 SV=2;H0YGR4_HUMAN RNA exonuclease 2 (Fragment) OS=Homo sapiens OX=9606 GN=REXO2 PE=1 SV=1;ORN_HUMAN Oligoribonuclease, mitochondrial OS=Homo sapiens OX=9606 GN=REXO2 PE=1 SV=3;F5GYG5_HUMA	29.31	K	PLAGNSVHEDKKFLDKYMPQFMKHLHYRIID	FLDK(0.809)YMPQFMK(0.191)	4	3	0	82914	0	11354	0	104
H0YII8	H0YII8	P2X purinoceptor	P2RX5	H0YII8_HUMAN ATP receptor (Fragment) OS=Homo sapiens OX=9606 GN=P2RX5 PE=1 SV=8	62.271	K	AEDFTIFIKNHIRFPKFNFSNRLDNKLSKSV	FPK(1)FNFSNRLDNK	3	2	0	0	48946	0	0	148
H7C2K3	H7C2K3		SUN1	H7C2K3_HUMAN Sad1 and UNC84 domain containing 1 (Fragment) OS=Homo sapiens OX=9606 GN=SUN1 PE=1 SV=1	124.81	K	SVRDAVGQPPREAIQKELEQTKQKTISAVGE	EAIQK(1)ELEQTK	5	3	0	0	83848	115700	0	172
L8EB25	L8EB25		ARHGAP21	L8EB25_HUMAN Alternative protein ARHGAP21 OS=Homo sapiens OX=9606 GN=ARHGAP21 PE=4 SV=1	31.952	K	PPSLQLLVARGRSRKKKHSLAAQKMNWTMYF	K(0.5)K(0.5)HSLAAQK(0.999)	1	1	0	0	0	1390.3	0	46
L8EB25	L8EB25		ARHGAP21	L8EB25_HUMAN Alternative protein ARHGAP21 OS=Homo sapiens OX=9606 GN=ARHGAP21 PE=4 SV=1	31.952	K	PSLQLLVARGRSRKKKHSLAAQKMNWTMYFL	K(0.5)K(0.5)HSLAAQK(0.999)	2	1	0	0	0	1390.3	0	47
L8EB25	L8EB25		ARHGAP21	L8EB25_HUMAN Alternative protein ARHGAP21 OS=Homo sapiens OX=9606 GN=ARHGAP21 PE=4 SV=1	31.952	K	ARGRSRKKKHSLAAQKMNWTMYFLRKKMWNS	K(0.5)K(0.5)HSLAAQK(0.999)	9	1	0	0	0	1390.3	0	54
O00186	O00186	Syntaxin-binding protein 3	STXBP3	STXB3_HUMAN Syntaxin-binding protein 3 OS=Homo sapiens OX=9606 GN=STXBP3 PE=1 SV=2	26.465	K	ATEGKTSLSALTQLMKKMPHFRKQITKQVVH	K(0.002)ATEGK(0.005)TSLSALTQLMK(0.993)	17	3	0	0	42331	0	0	332
O15230	O15230	Laminin subunit alpha-5	LAMA5	LAMA5_HUMAN Laminin subunit alpha-5 OS=Homo sapiens OX=9606 GN=LAMA5 PE=1 SV=8	25.233	K	RTPRDLADLAAYTALKFYLQGPEPEPGQGTE	DLADLAAYTALK(1)FYLQGPEPEPGQGTEDR	12	4	0	0	135240	0	0	2763
O43459	O43459		HSAL1	O43459_HUMAN HSAL1 transcription factor (Fragment) OS=Homo sapiens OX=9606 GN=HSAL1 PE=4 SV=1	83.214	K	TAEDLNSLSALASKEKASHQMSLPLKRKVLP	IGTTAEDLNSLSALASK(0.036)EK(0.964)	19	2	0	263980	897750	353670	227480	19
Q6PG46;P24588	Q6PG46	A-kinase anchor protein 5	AKAP5	Q6PG46_HUMAN AKAP5 protein (Fragment) OS=Homo sapiens OX=9606 GN=AKAP5 PE=2 SV=1;AKAP5_HUMAN A-kinase anchor protein 5 OS=Homo sapiens OX=9606 GN=AKAP5 PE=1 SV=3	33.723	K	___METTISEIHVENKDEKRSAEGSPGAERQ	ETTISEIHVENK(1)DEK(1)	12	2	0	0	0	0	10346	13
Q6PG46;P24588	Q6PG46	A-kinase anchor protein 5	AKAP5	Q6PG46_HUMAN AKAP5 protein (Fragment) OS=Homo sapiens OX=9606 GN=AKAP5 PE=2 SV=1;AKAP5_HUMAN A-kinase anchor protein 5 OS=Homo sapiens OX=9606 GN=AKAP5 PE=1 SV=3	33.723	K	METTISEIHVENKDEKRSAEGSPGAERQKEK	ETTISEIHVENK(1)DEK(1)	15	2	0	0	0	0	10346	16
P36871;A0A3B3ITK7	P36871	Phosphoglucomutase-1	PGM1	PGM1_HUMAN Phosphoglucomutase-1 OS=Homo sapiens OX=9606 GN=PGM1 PE=1 SV=3;A0A3B3ITK7_HUMAN Phosphoglucomutase 1 OS=Homo sapiens OX=9606 GN=PGM1 PE=1 SV=1	61.494	K	_____________MVKIVTVKTQAYQDQKPG	MVK(1)IVTVK(1)	3	2	0	74454	0	217130	120050	3
P36871;A0A3B3ITK7	P36871	Phosphoglucomutase-1	PGM1	PGM1_HUMAN Phosphoglucomutase-1 OS=Homo sapiens OX=9606 GN=PGM1 PE=1 SV=3;A0A3B3ITK7_HUMAN Phosphoglucomutase 1 OS=Homo sapiens OX=9606 GN=PGM1 PE=1 SV=1	61.494	K	________MVKIVTVKTQAYQDQKPGTSGLR	MVK(1)IVTVK(1)	8	2	0	74454	0	217130	120050	8
Q53GK6;Q53G99;Q53G76;Q1KLZ0;P60709;A0A2R8Y793;E7EVS6;B4E335;B4DW52;G5E9R0;A0A6Q8PH58;A0A2R8YGF8;C9JUM1;C9JZR7;C9JTX5;A0A6Q8PGD7	Q53GK6	Actin, cytoplasmic 1;Actin, cytoplasmic 1, N-terminally processed	PS1TP5BP1;ACTB	Q53GK6_HUMAN Beta actin variant (Fragment) OS=Homo sapiens OX=9606 PE=2 SV=1;Q53G99_HUMAN Beta actin variant (Fragment) OS=Homo sapiens OX=9606 PE=2 SV=1;Q53G76_HUMAN Beta actin variant (Fragment) OS=Homo sapiens OX=9606 PE=2 SV=1;Q1KLZ0_HUMAN HCG15971, is	63.766	K	DDIAALVVDNGSGMCKAGFAGDDAPRAVFPS	DDDIAALVVDNGSGMCK(1)	17	2	0	0	10703	0	0	18
Q5U0I6;P62820;E7END7;B7Z8M7;Q96RD8	Q5U0I6	Ras-related protein Rab-1A	RAB1A	Q5U0I6_HUMAN H.sapiens ras-related Hrab1A protein OS=Homo sapiens OX=9606 GN=RAB1A PE=2 SV=1;RAB1A_HUMAN Ras-related protein Rab-1A OS=Homo sapiens OX=9606 GN=RAB1A PE=1 SV=3;E7END7_HUMAN RAB1A, member RAS oncogene family OS=Homo sapiens OX=9606 GN=RAB1A P	50.116	K	IKKRMGPGATAGGAEKSNVKIQSTPVKQSGG	MGPGATAGGAEK(0.972)SNVK(0.028)	12	2	0	83387	0	0	0	187
P82673	P82673	28S ribosomal protein S35, mitochondrial	MRPS35	RT35_HUMAN Small ribosomal subunit protein mS35 OS=Homo sapiens OX=9606 GN=MRPS35 PE=1 SV=1	43.168	K	AEKNMEINKEELLGTKEIEEYKKSVVSLKNE	EELLGTK(1)EIEEYK(1)K(1)	7	2	0	0	0	0	41864	287
P82673	P82673	28S ribosomal protein S35, mitochondrial	MRPS35	RT35_HUMAN Small ribosomal subunit protein mS35 OS=Homo sapiens OX=9606 GN=MRPS35 PE=1 SV=1	43.168	K	INKEELLGTKEIEEYKKSVVSLKNEEENENS	EELLGTK(1)EIEEYK(1)K(1)	13	2	0	0	0	0	41864	293
P82673	P82673	28S ribosomal protein S35, mitochondrial	MRPS35	RT35_HUMAN Small ribosomal subunit protein mS35 OS=Homo sapiens OX=9606 GN=MRPS35 PE=1 SV=1	43.168	K	NKEELLGTKEIEEYKKSVVSLKNEEENENSI	EELLGTK(1)EIEEYK(1)K(1)	14	2	0	0	0	0	41864	294
Q05519	Q05519	Serine/arginine-rich splicing factor 11	SRSF11	Q05519_HUMAN Serine/arginine-rich splicing factor 11 OS=Homo sapiens OX=9606 GN=SRSF11 PE=1 SV=1	38.839	K	ALIVVPYAEVKQPTR	ALIVVPYAEVK(0.981)QPTR	11	3	0	55811	34619	31784	65372	103
Q09MP3	Q09MP3	RAD51-associated protein 2	RAD51AP2	R51A2_HUMAN RAD51-associated protein 2 OS=Homo sapiens OX=9606 GN=RAD51AP2 PE=1 SV=1	37.591	K	LTSSRLLEDNMKPMLKKRKLFRTEQVFEKSK	LLEDNMK(0.363)PMLK(0.818)K(0.818)	11	3	0	0	164900	0	0	648
Q09MP3	Q09MP3	RAD51-associated protein 2	RAD51AP2	R51A2_HUMAN RAD51-associated protein 2 OS=Homo sapiens OX=9606 GN=RAD51AP2 PE=1 SV=1	37.591	K	TSSRLLEDNMKPMLKKRKLFRTEQVFEKSKK	LLEDNMK(0.363)PMLK(0.818)K(0.818)	12	3	0	0	164900	0	0	649
Q14980;Q4LE64;Q59HB8;Q7Z757;K4DIE0;Q96HN5;H0YFY6	Q14980	Nuclear mitotic apparatus protein 1	NUMA1;NUMA1 variant protein	NUMA1_HUMAN Nuclear mitotic apparatus protein 1 OS=Homo sapiens OX=9606 GN=NUMA1 PE=1 SV=2;Q4LE64_HUMAN NUMA1 variant protein (Fragment) OS=Homo sapiens OX=9606 GN=NUMA1 variant protein PE=2 SV=1;Q59HB8_HUMAN Nuclear mitotic apparatus protein 1 variant (Fr	60	K	LRAEKASYAEQLSMLKKAHGLLAEENRGLGE	AEKASYAEQLSMLK(0.587)K(0.413)	14	3	0	0	0	0	0	1441
Q49A97	Q49A97		TTC17	Q49A97_HUMAN TTC17 protein OS=Homo sapiens OX=9606 GN=TTC17 PE=2 SV=1	28.647	K	____________MITKNKNESSKPNFPFSPF	MITK(1)NK(1)NESSK(1)	4	2	0	38276	38276	0	38276	4
Q49A97	Q49A97		TTC17	Q49A97_HUMAN TTC17 protein OS=Homo sapiens OX=9606 GN=TTC17 PE=2 SV=1	28.647	K	__________MITKNKNESSKPNFPFSPFSF	MITK(1)NK(1)NESSK(1)	6	2	0	38276	38276	0	38276	6
Q49A97	Q49A97		TTC17	Q49A97_HUMAN TTC17 protein OS=Homo sapiens OX=9606 GN=TTC17 PE=2 SV=1	28.647	K	_____MITKNKNESSKPNFPFSPFSFFSQDV	MITK(1)NK(1)NESSK(1)	11	2	0	38276	38276	0	38276	11
Q53GW3	Q53GW3			Q53GW3_HUMAN glutamate dehydrogenase [NAD(P)(+)] (Fragment) OS=Homo sapiens OX=9606 PE=2 SV=1	28.263	K	DFKLQHGSILGFPKAKPYEGSILEADCGILI	AK(0.896)PYEGSILEADCGILIPAASEK(0.104)	2	3	0	0	99615	0	0	365
S4R3E6;Q5VZ72	S4R3E6	Izumo sperm-egg fusion protein 3	IZUMO3	S4R3E6_HUMAN IZUMO family member 3 OS=Homo sapiens OX=9606 GN=IZUMO3 PE=1 SV=1;IZUM3_HUMAN Izumo sperm-egg fusion protein 3 OS=Homo sapiens OX=9606 GN=IZUMO3 PE=3 SV=4	47.334	K	SLKEYVEKKLEELMGKIDEKEEKDFRLRK__	LEELMGK(1)IDEK(1)EEK(1)	7	2	0	0	0	0	125120	220
S4R3E6;Q5VZ72	S4R3E6	Izumo sperm-egg fusion protein 3	IZUMO3	S4R3E6_HUMAN IZUMO family member 3 OS=Homo sapiens OX=9606 GN=IZUMO3 PE=1 SV=1;IZUM3_HUMAN Izumo sperm-egg fusion protein 3 OS=Homo sapiens OX=9606 GN=IZUMO3 PE=3 SV=4	47.334	K	YVEKKLEELMGKIDEKEEKDFRLRK______	LEELMGK(1)IDEK(1)EEK(1)	11	2	0	0	0	0	125120	224
S4R3E6;Q5VZ72	S4R3E6	Izumo sperm-egg fusion protein 3	IZUMO3	S4R3E6_HUMAN IZUMO family member 3 OS=Homo sapiens OX=9606 GN=IZUMO3 PE=1 SV=1;IZUM3_HUMAN Izumo sperm-egg fusion protein 3 OS=Homo sapiens OX=9606 GN=IZUMO3 PE=3 SV=4	47.334	K	KKLEELMGKIDEKEEKDFRLRK_________	LEELMGK(1)IDEK(1)EEK(1)	14	2	0	0	0	0	125120	227
Q68D44;Q86YT5	Q68D44	Solute carrier family 13 member 5	DKFZp686E17257;SLC13A5	Q68D44_HUMAN Uncharacterized protein DKFZp686E17257 (Fragment) OS=Homo sapiens OX=9606 GN=DKFZp686E17257 PE=2 SV=1;S13A5_HUMAN Na(+)/citrate cotransporter OS=Homo sapiens OX=9606 GN=SLC13A5 PE=1 SV=1	99.34	K	QKPKFNFRSQTEEERKTPFYPPPLLDWKVTQ	K(1)TPFYPPPLLDWK	1	3	0	722610	0	0	0	122
Q7KZ85	Q7KZ85	Transcription elongation factor SPT6	SUPT6H	SPT6H_HUMAN Transcription elongation factor SPT6 OS=Homo sapiens OX=9606 GN=SUPT6H PE=1 SV=2	137.88	K	DCSGGDRKKLEELLIKTKKEKPTFIPYFICA	LEELLIK(0.333)TK(0.333)K(0.333)	7	2	0	0	0	0	0	1449
Q7KZ85	Q7KZ85	Transcription elongation factor SPT6	SUPT6H	SPT6H_HUMAN Transcription elongation factor SPT6 OS=Homo sapiens OX=9606 GN=SUPT6H PE=1 SV=2	137.88	K	SGGDRKKLEELLIKTKKEKPTFIPYFICACK	LEELLIK(0.149)TK(0.425)K(0.425)	9	2	0	0	0	0	0	1451
Q7KZ85	Q7KZ85	Transcription elongation factor SPT6	SUPT6H	SPT6H_HUMAN Transcription elongation factor SPT6 OS=Homo sapiens OX=9606 GN=SUPT6H PE=1 SV=2	137.88	K	GGDRKKLEELLIKTKKEKPTFIPYFICACKE	LEELLIK(0.149)TK(0.425)K(0.425)	10	2	0	0	0	0	0	1452
Q7Z4C0;Q7Z4B6	Q7Z4C0		MST153;MST157	Q7Z4C0_HUMAN MSTP153 OS=Homo sapiens OX=9606 GN=MST153 PE=2 SV=1;Q7Z4B6_HUMAN MSTP157 OS=Homo sapiens OX=9606 GN=MST157 PE=2 SV=1	113.7	K	___MQSLTWLLITRMKIIMEKDKIIYQLVCY	MK(1)IIMEKDK	2	2	0	0	113500	0	0	13
Q8N3S3	Q8N3S3	Putative homeodomain transcription factor 2	PHTF2	PHTF2_HUMAN Protein PHTF2 OS=Homo sapiens OX=9606 GN=PHTF2 PE=2 SV=2	64.906	K	____________MASKVTDAIVWYQKKEFLS	ASK(1)VTDAIVWYQK(0.596)K(0.404)	3	2	0	0	166580	0	0	4
Q8N3S3	Q8N3S3	Putative homeodomain transcription factor 2	PHTF2	PHTF2_HUMAN Protein PHTF2 OS=Homo sapiens OX=9606 GN=PHTF2 PE=2 SV=2	64.906	K	__MASKVTDAIVWYQKKEFLSVATTAPGPQQ	ASK(1)VTDAIVWYQK(0.596)K(0.404)	13	2	0	0	166580	0	0	14
Q8N7L7	Q8N7L7			Q8N7L7_HUMAN HEAT repeat-containing protein 1 OS=Homo sapiens OX=9606 PE=2 SV=1	20.966	K	SVSFMSQLLSSNDFLKKVVESGGPEILKGLE	FLSVSFMSQLLSSNDFLK(1)K(1)	18	3	124670	0	0	0	0	285
Q8N7L7	Q8N7L7			Q8N7L7_HUMAN HEAT repeat-containing protein 1 OS=Homo sapiens OX=9606 PE=2 SV=1	20.966	K	VSFMSQLLSSNDFLKKVVESGGPEILKGLEE	FLSVSFMSQLLSSNDFLK(1)K(1)	19	3	124670	0	0	0	0	286
Q8WXC4	Q8WXC4			Q8WXC4_HUMAN Lamin-like protein OS=Homo sapiens OX=9606 PE=4 SV=1	18.098	K	______________MKAEIKIFFETNENKDT	MK(0.986)AEIK(0.886)IFFETNENK(0.128)	2	2	0	0	0	0	6527.1	2
Q8WXC4	Q8WXC4			Q8WXC4_HUMAN Lamin-like protein OS=Homo sapiens OX=9606 PE=4 SV=1	18.098	K	__________MKAEIKIFFETNENKDTTYQN	MK(0.986)AEIK(0.886)IFFETNENK(0.128)	6	2	0	0	0	0	6527.1	6
Q96C34	Q96C34	RUN domain-containing protein 1	RUNDC1	RUND1_HUMAN RUN domain-containing protein 1 OS=Homo sapiens OX=9606 GN=RUNDC1 PE=1 SV=3	98.009	K	IVNPARVKEQLVEQLKTQIRDLEMFINFIQD	EQLVEQLK(1)	8	1	0	0	171550	0	0	271
Q96JC1	Q96JC1	Vam6/Vps39-like protein	VPS39	VPS39_HUMAN Vam6/Vps39-like protein OS=Homo sapiens OX=9606 GN=VPS39 PE=1 SV=2	106	K	HCHIEESEHVLKKAHKYSELIILYEKKGLHE	K(0.259)AHK(0.741)YSELIILYEK	4	2	0	27205	0	27205	27205	501
Q96M20	Q96M20	Cyclic nucleotide-binding domain-containing protein 2	CNBD2	CNBD2_HUMAN Cyclic nucleotide-binding domain-containing protein 2 OS=Homo sapiens OX=9606 GN=CNBD2 PE=2 SV=2	12.851	K	EFFRKMELFASWSDEKLWQLVAMAKIERFSY	MELFASWSDEK(1)LWQLVAMAK(1)	11	3	0	0	0	0	0	251
Q96M20	Q96M20	Cyclic nucleotide-binding domain-containing protein 2	CNBD2	CNBD2_HUMAN Cyclic nucleotide-binding domain-containing protein 2 OS=Homo sapiens OX=9606 GN=CNBD2 PE=2 SV=2	12.851	K	ASWSDEKLWQLVAMAKIERFSYGQLISKDFG	MELFASWSDEK(1)LWQLVAMAK(1)	20	3	0	0	84834	0	84834	260
Q9BZQ2	Q9BZQ2	SHC SH2 domain-binding protein 1-like protein	SHCBP1L	SHP1L_HUMAN Testicular spindle-associated protein SHCBP1L OS=Homo sapiens OX=9606 GN=SHCBP1L PE=1 SV=3	27.467	K	CWKKYYEIVMLCGLLKMWEDLRLRVHGPFFP	K(0.002)YYEIVMLCGLLK(0.998)MWEDLR	13	4	0	632570	632570	632570	882620	351
Q9C0G6	Q9C0G6	Dynein heavy chain 6, axonemal	DNAH6	DYH6_HUMAN Dynein axonemal heavy chain 6 OS=Homo sapiens OX=9606 GN=DNAH6 PE=2 SV=3	27.467	K	RLILNNLQSVLADLQKRAFQYKSYQKNFKVE	LILNNLQSVLADLQK(1)RAFQYK(1)	15	4	0	40712	40712	0	0	857
Q9C0G6	Q9C0G6	Dynein heavy chain 6, axonemal	DNAH6	DYH6_HUMAN Dynein axonemal heavy chain 6 OS=Homo sapiens OX=9606 GN=DNAH6 PE=2 SV=3	27.467	K	LQSVLADLQKRAFQYKSYQKNFKVEVSKFEA	LILNNLQSVLADLQK(1)RAFQYK(1)	21	4	0	0	0	40712	40712	863
Q9P2N7	Q9P2N7	Kelch-like protein 13	KLHL13	KLH13_HUMAN Kelch-like protein 13 OS=Homo sapiens OX=9606 GN=KLHL13 PE=1 SV=3	50.297	K	____________MPLKWKTSSPAIWKFPVPV	MPLK(1)WK(1)TSSPAIWK	4	2	0	0	59775	0	0	4
Q9P2N7	Q9P2N7	Kelch-like protein 13	KLHL13	KLH13_HUMAN Kelch-like protein 13 OS=Homo sapiens OX=9606 GN=KLHL13 PE=1 SV=3	50.297	K	__________MPLKWKTSSPAIWKFPVPVLK	MPLK(1)WK(1)TSSPAIWK	6	2	0	0	59775	0	0	6
Q9UBK2	Q9UBK2	Peroxisome proliferator-activated receptor gamma coactivator 1-alpha	PPARGC1A	PRGC1_HUMAN Peroxisome proliferator-activated receptor gamma coactivator 1-alpha OS=Homo sapiens OX=9606 GN=PPARGC1A PE=1 SV=1	63.212	K	RYSESSGTQGNNSTKKGPEQSELYAQLSKSS	K(1)GPEQSELYAQLSK	1	2	0	0	0	208590	0	347
Q9UMQ3	Q9UMQ3	Homeobox protein BarH-like 2	BARX2	BARX2_HUMAN Homeobox protein BarH-like 2 OS=Homo sapiens OX=9606 GN=BARX2 PE=1 SV=3	85.821	K	RSRTIFTELQLMGLEKKFQKQKYLSTPDRLD	TIFTELQLMGLEK(0.5)K(0.5)	13	2	0	0	78061	0	57871	150
Q9UMQ3	Q9UMQ3	Homeobox protein BarH-like 2	BARX2	BARX2_HUMAN Homeobox protein BarH-like 2 OS=Homo sapiens OX=9606 GN=BARX2 PE=1 SV=3	85.821	K	SRTIFTELQLMGLEKKFQKQKYLSTPDRLDL	TIFTELQLMGLEK(0.5)K(0.5)	14	2	0	0	78061	0	57871	151
